# Supplementary material for: Effects of Human Presence and Voice on the Behaviour of Shelter Dogs and Cats: A Preliminary Study
Source: Animals (Basel). 2021 Feb 5;11(2):406. doi: 10.3390/ani11020406 (PMC7914542; doi:10.3390/ani11020406)
Supplement: Supplementary file 1 [file animals-11-00406-s001.zip]

Archive with 1 entries (1 files):
- data_tuozzi_arhant.et.al.xlsx
