# Supplementary material for: Effects of Human Presence and Voice on the Behaviour of Shelter Dogs and Cats: A Preliminary Study
Source: Animals (Basel). 2021 Feb 5;11(2):406. doi: 10.3390/ani11020406 (PMC7914542; doi:10.3390/ani11020406)
Supplement: Supplementary file 1 [file animals-11-00406-s001.zip › data_tuozzi_arhant.et.al.xlsx]

## Sheet: Cat data
© 2020 by the authors. Submitted for possible open access publication.
Cat ID	Condition	Condition_code	Perc_Standing	Perc_Sitting	Perc_Lying_head_up	Perc_Lying_head_down	Perc_active_locomotion	Perc_loc_front	Perc_loc_back	Perc_loc_up	Perc_interact_source	Perc_interact_person	Perc_rubbing_door	Perc_scratching_door	Perc_play	Perc_play_person	Perc_grooming	Perc_feeding_drinking	Perc_resting_sleeping	Perc_other	meow_per_min	yawning_per_min	Dur_assessableTotal
1	P+	1	25.9875	27.0963	16.9785	0	29.9376	22.0096	77.9904	0	0	2.05903	0	0.171585	21.4139	0	0.308854	12.0453	0	54.1524	0	0	9.71333
2	P+	1	23.1923	67.5442	0	7.56415	1.69943	30.3899	69.6101	0	0	0	0	0	0	0	9.56348	45.5848	7.56415	37.2876	0	0	10.0033
3	P+	1	0	0	24.7251	75.2749	0	0	0	100	0	0	0	0	0	0	0	0	100	0	0	0	10.0033
4	P+	1	14.8403	46.1697	31.4325	2.06115	5.49639	57.9869	42.0131	0	0.314465	1.71209	0.104822	1.39762	3.66876	0.314465	2.90007	16.5968	0	68.5535	4.40252	0.104822	9.54
5	P+	1	0	1.29957	98.034	0.666445	0	0	100	0	0	0	0	0	0	0	0	0	0	100	0	0	10.0033
6	P+	1	2.28341	30.7589	36.1652	0	30.7925	60.9464	39.0536	0	0.688942	1.34344	0	0.137788	44.299	0	13.4688	0	0	39.8898	0	0.103341	9.67667
7	P+	1	1.39953	26.7244	51.8494	17.3609	2.66578	29.7234	70.2766	0	0	0.4	0.9	0.333333	0	0	0	0	23.8	74.1667	0	0.1	10
8	P+	1	35.6194	35.6194	14.8325	0	13.9288	53.2695	39.075	7.6555	0	0	0	0	0	0	0	26.5816	0	70.1223	0	0	6.27
9	P+	1	0.166611	82.6391	17.1943	0	0	100	0	0	0	0	0.174398	0	0	0	1.04639	0	0	94.4193	3.55773	0.104639	9.55667
10	P+	1	1.76608	44.8184	47.0177	2.83239	3.56548	28.0573	71.9427	0	0	0	0	0	2.20147	0	0	0	2.66845	95.1301	0.100067	0	9.99333
11	P+	1	69.5652	0	0	0	30.4348	15.3318	81.4645	3.20366	0	0	0	0	1.71625	0	0	12.5858	0	85.6979	0	0	2.91333
12	P+	1	4.79189	35.7468	52.4659	4.12732	2.86814	47.7841	52.2159	0	0	0	0	0.073046	0	0	3.32359	0	1.53397	90.7232	0	0	9.12667
13	P+	1	0.566478	98.2672	0	0	1.16628	55.3815	44.6185	0	0	0	0	0	0	0	18.5012	0	0	80.261	0.301104	0	9.96333
14	P+	1	0	0	36.7544	63.2456	0	100	0	0	0	0	0	0	0	0	0	0	56.7811	43.2189	0	0	10.0033
15	P+	1	0	100	0	0	0	100	0	0	0	0	0	0	0	0	0	0	3.59079	81.0637	0	0.203252	9.84
16	P+	1	1.34544	20.2153	71.2748	4.13724	3.02725	99.2336	0.766411	0	0	5.71715	0.936142	0	0.969575	0	0	0	0	89.4015	1.00301	0	9.97
17	P+	1	3.33895	54.941	34.4013	4.04722	3.2715	57.0143	42.9857	0	0	0	0	0	0	0	0.70612	0	1.71486	94.9899	0	0	9.91333
18	P+	1	22.7564	58.7821	0	0	18.4615	51.859	26.7308	21.4103	0	0	0	0	0	0	0	0	0	100	0.578035	0	5.19
19	P+	1	39.9566	28.6127	0	0	31.4306	31.7919	68.2081	0	0	0	0.65123	0	0	0	3.47323	0	0	93.5601	0.434153	0	4.60667
20	P+	1	0	69.8767	14.6285	14.4952	0.999667	100	0	0	0	0	0	0	0	0	0	65.6	8.5	25.9	0	0.1	10
21	P+	1	0	15.3615	14.895	69.7434	0	100	0	0	1.70113	9.006	0	0	4.66978	0	2.33489	0	0	71.4143	0.100067	0.200133	9.99333
1	P-	2	2.82686	4.947	27.7032	57.1378	7.38516	0	100	0	0	0	0	0	56.3146	0	1.09963	0	20.3599	22.2259	0	0	10.0033
2	P-	2	14.0909	70.4545	0	0	15.4545	27.5578	61.9224	10.5198	0	0	0	0	10.28	0	0	0	0	89.72	0	0	7.97667
3	P-	2	0	18.7937	80.4065	0	0.799733	0	0	100	0	0	0	0	0	0	77.1	0	0	22.9	0	0	9.56333
4	P-	2	0.333222	22.859	71.6428	4.03199	1.13296	20.4932	79.5068	0	0	0	0	0	0	0	0.266845	0	4.03602	95.6971	0.3002	0	9.99333
5	P-	2	10.9927	51.7191	29.201	0	8.08717	8.03874	56.5133	35.4479	0	0	0	0	0	0	0	0	0	98.5956	0	0	6.88333
6	P-	2	0	2.06598	8.29723	89.6368	0	0	0	100	0	0	0	0	0	0	3.06564	0	89.5701	7.36421	0	0	10.0033
7	P-	2	1.53282	71.0763	21.5262	2.83239	3.03232	58.5805	41.4195	0	0.633122	0	0	0	21.093	0	18.094	0	0	57.2809	0	0	10.0033
8	P-	2	16.1946	54.1486	26.1246	0	3.53216	44.4185	15.1616	40.4199	0	0	0	0	0	0	0	4.36521	0	95.2349	0	0	10.0033
9	P-	2	0.133289	98.5338	0	0	1.33289	100	0	0	0	0	0	0	0	0	0	24.6437	0	74.9392	3.23253	0.104275	9.59
10	P-	2	3.60082	63.5288	28.6523	0	4.21811	88.7346	3.60082	7.66461	0	0	0	0	0	0	0	0	0	97.0679	0	0	6.48
11	P-	2	33.9939	43.3943	0	0	22.6118	68.2915	16.4943	15.2142	1.16515	0	0	0	0	0	0	0.911854	0	89.615	0	0	6.58
12	P-	2	0	20.2266	79.7734	0	0	100	0	0	0	0	0	0	0	0	0	0	29.5568	69.2769	0	0	10.0033
13	P-	2	0	0	100	0	0	0	100	0	0	0	0	0	0	0	89.2702	0	0	10.7298	0	0	10.0033
14	P-	2	28.1228	53.7473	0	0	18.1299	44.1827	53.3904	2.42684	0	0	0	0	1.42755	0	0.28551	0	0	96.4311	0	0	4.67
15	P-	2	30.9214	45.9136	3.12337	0	20.0416	51.9521	45.0286	3.01926	0	0	0	0	0	0	1.61374	0	0	94.1176	0	0	6.40333
16	P-	2	0.499833	30.6564	68.8437	0	0	100	0	0	1.63333	0	0	0	0	0	1.83333	0	3.9	90.7	0.1	0	10
17	P-	2	0.8997	34.122	53.9487	9.23026	1.7994	30.2233	69.7767	0	0	0	0	0	0	0	0	0	5.46485	94.5352	0	0	10.0033
18	P-	2	5.31057	24.9881	61.9725	0	7.72878	3.79327	89.0469	7.15979	0.570071	0	0	0	0	0	12.4941	0	0	86.9359	0.570071	0	7.01667
19	P-	2	12.5625	72.8757	0	0	14.5618	77.9074	22.0926	0	0	0	0	0	0	0	0.400668	0	0	96.4274	0.200334	0	9.98333
20	P-	2	0	82.3725	16.0946	0	1.53282	95.1016	4.89837	0	0	0	0	0	0	0	0	0	0	98.7992	0.3002	0	9.99333
21	P-	2	0.999667	47.2509	41.4862	4.4985	5.76475	56.6478	43.3522	0	7.97198	0	0	0	0	0	22.3816	0	0	62.008	0.200133	0.100067	9.99333

## Sheet: Dog data
© 2020 by the authors. Submitted for possible open access publication.
Dog ID	Condition	perc_Section1	perc_Section2floor	perc_Section2bed	perc_Section3	perc_Lyingresting	perc_Lyingattentive	perc_Walking	perc_Standing	perc_Sitting	perc_Lookingatauditorysource	perc_Earsback	perc_Exploring	perc_Autogrooming	perc_Panting	liplick_min	yawn_min	bark_min
1	P+	1.8	8.8	86.1	3.3	2.8	38.8667	3.96667	6.3	42.1	12.5333	17.6	0	0.3	8.93333	2.35602	0.78534	10.6
3	P+	4.36667	1.86667	93.7667	0	72.2	21.2333	1.63333	4.93333	0	1.5	0	0.4	0	0	0.508647	0	0.1
4	P+	0	8.6	87.3	4.1	0	90.3	1.4	8.3	0	1.63333	8.3	1.4	1.3	0	0.288462	0	0
6	P+	0	0	100	0	99.2667	0.733333	0	0	0	0.533333	0	0	0	0	0	0	0
8	P+	99.5	0.533333	0	0	0	98.2667	0.933333	0.466667	0.366667	4.93333	4.9	0	1.46667	0	0	0	0
9	P+	4.4	27.0333	37.2333	31.3333	0	7.83333	9.06667	59.1	3.26667	1.43333	21.8	6.4	0	0	0.332226	0.166113	0.9
10	P+	33.6667	0.433333	0	65.9333	0	19.1	4.23333	11.9667	64.4667	10	0.933333	0	0	0	0	0	0
11	P+	0	67.5667	0	32.4667	0	0	5.26667	37.4333	57.3333	6.73333	29.6333	4.06667	1.13333	0	1.11317	0	0
14	P+	0	0	100	0	0	72	0	0	28.0333	12.2333	49.5	0	0	0	0.513699	0	0
15	P+	40.8333	41.3333	4.16667	13.6667	0	30.5333	30.1	32.4	0	19.1333	2.96667	20.0333	1.66667	58.4667	2.32358	0.129088	0.1
16	P+	0	15.3535	84.5791	0.10101	0	88.5859	2.12121	7.10438	2.22222	19.0572	17.9125	0.505051	0	22.2896	2.4714	0.411899	0.10101
17	P+	25	2.93333	46	26.0667	0	11	11.6333	34.4667	1.16667	12.0667	0.7	1.73333	0.933333	0	0	0	0
18	P+	0	100	0	0	46.6	31.2333	0.266667	16.4	5.5	7	87.7667	0	0	0	0	0	0
19	P+	0	0	100	0	0	91.3333	0.666667	7.66667	0.366667	1.1	8.4	0	0	0	0	0	3
1	P-	12.4667	50.4333	17.3	19.8	1.33333	48.4667	2.86667	19.7667	27.5667	1.03333	15.6667	5.46667	0.5	0	0	0	10.7
3	P-	15.2667	81.4333	3.3	0	61.2667	30.2333	1.86667	6.36667	0.266667	1.9	0.1	0	0	0	1.82371	0.911854	0.1
4	P-	0	0	100	0	0	100	0	0	0	0.2	1.13333	0	0	0	0	0	0
6	P-	0	0	100	0	0	100	0	0	0	0	0	0	0	0	0	0	0
8	P-	50.2	1.7	0	38.1333	0	80.5	2.3	4.8	12.4333	2.16667	3.7	0.733333	0.566667	0	0	0	0
9	P-	0.833333	10.4667	2.86667	85.8333	31.3	37.4	6.13333	11.9333	4.86667	3.9	18.8667	2.36667	8.56667	0	0.155844	0	0
10	P-	0	42.5333	0	57.5	0	56.7667	1.16667	0	42.1	2.13333	0	0	0	0	0	0	0
11	P-	0	0	0	100	0	75.8333	2.93333	20.2667	0	0	5.66667	9.2	0	0	0.673653	0	0
14	P-	5.23333	94.9667	0	0	4.33333	53.9333	0.366667	4	37.5667	6.23333	83.2667	0	0	0	0.101557	0	2.4
15	P-	39.5	57.8667	0.533333	2.16667	0	80.5333	8.36667	7.16667	0.666667	4	0.3	0.166667	4.43333	2.03333	1.00897	0	0.4
16	P-	6.66667	87.5667	0	5.83333	0	66.8333	3.66667	12.2333	17.3333	7.23333	5.46667	0	0.466667	19.8	2.57511	0.735745	0
17	P-	1.46667	60.7333	0	37.8	8.56667	88.5	1.5	1.36667	0.0666667	1.43333	12.5333	0	0	0	0	0	0
18	P-	10.4667	75.4667	6.93333	7.26667	0	0	10.4	64.9667	15.0667	0.333333	90.5333	1.46667	0	17.8333	0.78125	0.111607	0.2
19	P-	0	0	100	0	0	100	0	0	0	0.1	1.16667	0	12.1333	0	0	0	0
